# Supplementary material for: Experimental analysis on impact load of flash flood against a passable structure
Source: PLoS One. 2023 Aug 7;18(8):e0287848. doi: 10.1371/journal.pone.0287848 (PMC10406245; doi:10.1371/journal.pone.0287848)
Supplement: S1 Table — (XLSX) [file pone.0287848.s001.xlsx]

## Sheet: Sheet1
S1 Table. Experimental data for the analyses.
Js(%)	V(m/s)	h(cm)	Mp1(pa)	Mp2(pa)	Hd(pa)	Hs(pa)	Fr	Re	α3	α4
0.5	0.852	5.2	756.25	393.75	362.65	509.6	1.193	21494.3	2.085	1.484
0.5	0.817	5.5	606.25	400	333.4	539	1.112	22023.5	1.818	1.125
0.5	0.954	5.5	631.25	418.75	454.85	539	1.299	25376.4	1.388	1.171
0.5	0.886	5.5	593.75	412.5	392.45	539	1.207	23953.4	1.513	1.102
0.5	0.828	5.7	737.5	418.75	343.05	558.6	1.108	23749.8	2.15	1.32
0.5	0.887	6	675	450	393.25	588	1.157	26780	1.716	1.148
0.5	1.024	7	800	600	524	686	1.236	34742.4	1.527	1.166
0.5	1.032	6.3	768.75	556.25	532.2	617.4	1.313	33828.3	1.444	1.245
0.5	1.064	8	912.5	650	565.65	784	1.201	43196.2	1.613	1.164
0.5	1.093	8.2	962.5	762.5	597.8	803.6	1.22	46897.1	1.61	1.198
0.5	1.069	10	1212.5	912.5	570.85	980	1.079	54600	2.124	1.237
0.5	0.934	9.7	1106.25	931.25	435.8	950.6	0.958	49263.2	2.538	1.164
0.5	0.96	10.5	1468.75	956.25	460.6	1029	0.946	54054	3.189	1.427
0.5	1.127	12.5	1437.5	1206.25	635	1225	1.018	67942.9	2.264	1.173
0.5	1.178	12.5	1506.25	1262.5	693.8	1225	1.064	73125	2.171	1.23
1	1.182	5	693.75	475	698.23	490	1.688	24147.9	0.994	1.416
1	1.191	5	725	481.25	709.58	490	1.702	24361.6	1.022	1.48
1	1.183	5.8	762.5	562.5	699.23	568.4	1.569	26369.3	1.09	1.341
1	1.261	5.8	793.75	593.75	794.78	568.4	1.672	28905.9	0.999	1.396
1	1.311	5.5	812.5	618.75	859.38	539	1.786	30356.8	0.945	1.507
1	1.225	5.7	806.25	593.75	750.38	558.6	1.639	29381.2	1.074	1.443
1	1.265	6.2	812.5	881.25	800.58	607.6	1.623	31339.9	1.015	1.337
1	1.184	6.3	781.25	631.25	701.38	617.4	1.507	30294.6	1.114	1.265
1	1.331	5.7	806.25	737.5	885.18	558.6	1.78	32819.2	0.911	1.443
1	1.266	6	793.75	625	801.83	588	1.651	32500	0.99	1.35
1	1.237	6.5	812.5	687.5	765.38	637	1.55	32760	1.062	1.276
1	1.25	6.7	818.75	643.75	780.98	656.6	1.542	34237.2	1.048	1.247
1	1.286	6.9	931.25	718.75	826.63	676.2	1.564	35574.6	1.127	1.377
1	1.297	7.5	937.5	918.75	841.43	735	1.513	38666.4	1.114	1.276
1	1.189	7.5	950	718.75	706.58	735	1.387	36479.5	1.345	1.293
1	1.209	9.3	1100	881.25	730.43	911.4	1.266	40822.3	1.506	1.207
1	1.223	7.7	1012.5	825	747.98	754.6	1.408	38576.1	1.354	1.342
1	1.19	7.3	912.5	756.25	708.43	715.4	1.407	37379.2	1.288	1.276
1	1.226	9	1131.25	893.75	751.43	882	1.305	42241.6	1.505	1.283
1	1.241	9.2	1075	887.5	769.63	901.6	1.307	43849.8	1.397	1.192
1	1.235	8.8	1075	887.5	763.03	862.4	1.33	43569.5	1.409	1.247
1	1.162	9.7	1156.25	968.75	674.83	950.6	1.192	43569.5	1.713	1.216
1	1.282	10.5	1300	1025	821.78	1029	1.264	54112.5	1.582	1.263
1	1.29	11	1250	1081.25	831.58	1078	1.242	59831.7	1.503	1.16
1	1.282	11.5	1218.75	1118.75	822.18	1127	1.208	61578.9	1.482	1.081
1	1.412	10.5	1425	1375	996.43	1029	1.392	63631.6	1.43	1.385
1	1.58	12.7	1762.5	1675	1247.43	1244.6	1.416	90827.8	1.413	1.416
1	1.605	13.5	1668.75	1700	1287.23	1323	1.395	97500	1.296	1.261
2	1.68	2	1150	706.25	1411.2	196	3.795	30474.4	0.815	5.867
2	1.55	2	1231.25	468.75	1201.25	196	3.501	28116.3	1.025	6.282
2	1.6	2.1	1212.5	950	1280	205.8	3.527	30333.3	0.947	5.892
2	1.5	2.1	1193.75	518.75	1125	205.8	3.307	28437.5	1.061	5.801
2	1.6	2.1	1256.25	937.5	1280	205.8	3.527	30333.3	0.981	6.104
2	1.6	2.2	1056.25	887.5	1280	215.6	3.446	31631.3	0.825	4.899
2	1.55	2.25	1300	706.25	1201.25	220.5	3.301	31267.2	1.082	5.896
2	1.71	2.3	1287.5	881.25	1462.05	225.4	3.602	35180.5	0.881	5.712
2	1.75	2.3	1456.25	1087.5	1531.25	225.4	3.686	36003.4	0.951	6.461
2	1.71	2.3	1425	950	1462.05	225.4	3.602	35180.5	0.975	6.322
2	1.68	2.5	1337.5	1137.5	1411.2	245	3.394	37227.3	0.948	5.459
2	1.78	2.6	1306.25	1212.5	1584.2	254.8	3.526	40835.3	0.825	5.127
2	1.85	2.7	1600	1393.75	1711.25	264.6	3.596	43875	0.935	6.047
2	1.85	2.9	1250	1281.25	1711.25	284.2	3.47	46704.2	0.73	4.398
2	1.78	2.9	1537.5	1300	1584.2	284.2	3.339	44937.1	0.971	5.41
2	1.85	3.35	1312.5	1531.25	1711.25	328.3	3.229	52888.9	0.767	3.998
2	1.88	3.75	1781.25	1787.5	1767.2	367.5	3.101	59129	1.008	4.847
2	1.96	3.9	1556.25	1625	1920.8	382.2	3.17	63700	0.81	4.072
2	1.88	3.9	1700	1756.25	1767.2	382.2	3.041	61100	0.962	4.448
2	1.85	3.9	1631.25	1812.5	1711.25	382.2	2.992	60125	0.953	4.268
2	1.85	4	1843.75	1931.25	1711.25	392	2.955	61404.3	1.077	4.703
2	1.92	4.2	1706.25	1843.75	1843.2	411.6	2.993	66349.4	0.926	4.145
2	1.92	4.2	1806.25	1843.75	1843.2	411.6	2.993	66349.4	0.98	4.388
2	2	4.8	1606.25	1912.5	2000	470.4	2.916	77037	0.803	3.415
2	2	5.25	1925	2081.25	2000	514.5	2.788	82727.3	0.963	3.741
2	2.09	6.1	1887.5	2206.25	2184.05	597.8	2.703	97111.5	0.864	3.157
2	2.13	6.9	2068.75	2193.75	2268.45	676.2	2.59	108557	0.912	3.059
2	2.09	8.2	2512.5	2556.25	2184.05	803.6	2.331	120647	1.15	3.127
4	2.09	2.05	2006.25	1581.25	2184.05	200.9	4.663	38769.3	0.919	9.986
4	2	2.1	1993.75	1787.5	2000	205.8	4.409	37916.7	0.997	9.688
4	2.23	2.2	2081.25	1750	2486.45	215.6	4.803	44086.2	0.837	9.653
4	2.29	2.2	2237.5	2068.75	2622.05	215.6	4.932	45272.4	0.853	10.378
4	2.23	2.35	1925	2012.5	2486.45	230.3	4.647	46768.8	0.774	8.359
4	2.13	2.75	2500	2325	2268.45	269.5	4.103	51335.4	1.102	9.276
4	2.29	2.8	2218.75	2143.75	2622.05	274.4	4.372	56069.1	0.846	8.086
4	2.34	3.2	1881.25	2137.5	2737.8	313.6	4.179	64324.2	0.687	5.999
4	2.46	4	2237.5	2881.25	3025.8	392	3.929	81651.1	0.739	5.708
4	2.4	4	2662.5	2643.75	2880	392	3.833	79659.6	0.924	6.792
4	2.46	4.6	2468.75	2987.5	3025.8	450.8	3.664	91561	0.816	5.476
6	2.67	2	2900	973	3564.45	196	6.031	48432.6	0.814	14.796
6	2.67	2.2	2950	1456	3564.45	215.6	5.75	52784.8	0.828	13.683
6	2.53	2.4	3006	2387	3200.45	235.2	5.217	54065.8	0.939	12.781
6	2.82	2.45	3169	2837	3976.2	240.1	5.755	61378.4	0.797	13.199
6	2.82	2.55	3112	2468	3976.2	249.9	5.641	63593.9	0.783	12.453
6	3.2	3.4	3100	3662	5120	333.2	5.544	92646.3	0.605	9.304
Mp1=Measured pressure of sensor #1
Mp2=Measured pressure of sensor #2
Hd=Hydrodynamic pressure
Hs=Hydrostatic pressure
