# Supplementary material for: Experimental analysis on impact load of flash flood against a passable structure
Source: PLoS One. 2023 Aug 7;18(8):e0287848. doi: 10.1371/journal.pone.0287848 (PMC10406245; doi:10.1371/journal.pone.0287848)
Supplement: S2 Table — (XLSX) [file pone.0287848.s002.xlsx]

## Sheet: Sheet1
S2 Table. The relative error of calculated α3.
Fr	Mα3	Cα3	Error(%)
0.94617	3.18878	1.72407	45.9333
0.957546	2.53844	1.71386	32.4837
1.0182	2.26378	1.66233	26.5684
1.0643	2.17101	1.62615	25.0974
1.07935	2.12403	1.61484	23.9728
1.10826	2.14983	1.59376	25.8658
1.11225	1.81839	1.59092	12.5094
1.15654	1.71647	1.56034	9.09561
1.19155	1.71339	1.53738	10.2726
1.19301	2.08534	1.53645	26.3215
1.20124	1.61319	1.53121	5.08188
1.20674	1.51293	1.52774	0.97873
1.20792	1.48234	1.527	3.01273
1.21976	1.61007	1.51961	5.6182
1.236	1.52672	1.50965	1.11764
1.2421	1.50316	1.50596	0.18632
1.26382	1.58193	1.49305	5.61881
1.26605	1.50596	1.49174	0.94438
1.29914	1.38782	1.47273	6.11851
1.30534	1.50546	1.46925	2.40549
1.30662	1.39678	1.46854	5.13763
1.31301	1.44448	1.46498	1.41933
1.33024	1.40886	1.45552	3.31181
1.3866	1.3445	1.42581	6.04699
1.39165	1.43011	1.42323	0.480562
1.39496	1.29639	1.42155	9.65482
1.40731	1.28806	1.41534	9.88173
1.408	1.35365	1.415	4.53235
1.41582	1.4129	1.41111	0.127313
1.50733	1.11388	1.36786	22.8017
1.51314	1.11417	1.36524	22.5341
1.54236	1.04836	1.35233	28.9946
1.55019	1.06156	1.34893	27.0702
1.56363	1.12656	1.34316	19.2262
1.56855	1.09049	1.34106	22.9783
1.62334	1.01489	1.31837	29.903
1.6391	1.07446	1.31205	22.1135
1.65146	0.989923	1.30717	32.0472
1.67229	0.998704	1.29905	30.0733
1.68817	0.993584	1.29296	30.1309
1.70184	1.02173	1.28779	26.0399
1.78025	0.910832	1.25928	38.256
1.78572	0.945449	1.25736	32.9908
2.33145	1.15039	1.10129	4.26804
2.59025	0.911966	1.04515	14.6043
2.70314	0.86422	1.02323	18.3989
2.78829	0.9625	1.00758	4.68329
2.91606	0.803125	0.985387	22.6941
2.9548	1.07743	0.978944	9.14069
2.99245	0.953251	0.972805	2.05131
2.9927	0.9257	0.972763	5.08409
2.9927	0.979953	0.972763	0.733716
3.04097	0.961974	0.965058	0.320644
3.1012	1.00795	0.955698	5.18401
3.17038	0.810209	0.945276	16.6706
3.22876	0.766983	0.936741	22.1332
3.30086	1.08221	0.926516	14.3864
3.3065	1.06111	0.92573	12.7584
3.33894	0.970521	0.92125	5.07678
3.39411	0.947775	0.913776	3.58723
3.44584	0.825195	0.906932	9.90516
3.47024	0.73046	0.903758	23.7244
3.50109	1.02497	0.899791	12.2133
3.52631	0.824549	0.896587	8.73673
3.52693	0.947266	0.896508	5.3583
3.52693	0.981445	0.896508	8.65428
3.59647	0.934989	0.887851	5.04159
3.6018	0.880613	0.887198	0.747833
3.6018	0.974659	0.887198	8.97345
3.6639	0.8159	0.879693	7.8187
3.68605	0.95102	0.877061	7.77683
3.79473	0.814909	0.864485	6.08364
3.83326	0.924479	0.860156	6.95775
3.92909	0.739474	0.849665	14.9013
4.10299	1.10207	0.831572	24.5448
4.17857	0.687139	0.824062	19.9265
4.37163	0.846189	0.80577	4.77663
4.40867	0.996875	0.802398	19.5086
4.64684	0.774196	0.781688	0.967655
4.6629	0.918592	0.780348	15.0495
4.80264	0.837037	0.76898	8.1307
4.93186	0.85334	0.758899	11.0672
5.21677	0.939243	0.73801	21.4251
5.54367	0.605469	0.71605	18.2638
5.64113	0.782657	0.709875	9.29933
5.75025	0.827617	0.703147	15.0395
5.7551	0.796992	0.702853	11.8118
6.03092	0.81359	0.686689	15.5976
Mα3=Measured α3
Cα3=Calculated α3 using Eq (7)
Error=(Cα3-Mα3)/Mα3
