# Supplementary material for: Experimental analysis on impact load of flash flood against a passable structure
Source: PLoS One. 2023 Aug 7;18(8):e0287848. doi: 10.1371/journal.pone.0287848 (PMC10406245; doi:10.1371/journal.pone.0287848)
Supplement: S3 Table — (XLSX) [file pone.0287848.s003.xlsx]

## Sheet: Sheet1
S3 Table. The relative error of calculated α4.
Fr	Mα4	Cα4	Error(%)
0.94617	1.42736	1.28	10.3237
0.957546	1.16374	1.28	9.99033
1.0182	1.17347	1.28	9.07826
1.0643	1.22959	1.28	4.09959
1.07935	1.23724	1.28	3.45567
1.10826	1.32026	1.28	3.04976
1.11225	1.12477	1.28	13.8012
1.15654	1.14796	1.28	11.5022
1.19155	1.21634	1.28	5.23399
1.19301	1.48401	1.28	13.747
1.20124	1.1639	1.28	9.97479
1.20674	1.10158	1.28	16.1971
1.20792	1.08141	1.28	18.3639
1.21976	1.19774	1.28	6.86836
1.236	1.16618	1.28	9.76
1.2421	1.15955	1.28	10.3872
1.26382	1.26336	1.28	1.31692
1.26605	1.20693	1.28	6.05382
1.29914	1.17115	1.28	9.29426
1.30534	1.2826	1.28	0.202431
1.30662	1.19232	1.28	7.3533
1.31301	1.24514	1.28	2.79961
1.33024	1.24652	1.28	2.68577
1.3866	1.29252	1.28	0.968421
1.39165	1.38484	1.28	7.57053
1.39496	1.26134	1.28	1.47955
1.40731	1.27551	1.28	0.352
1.408	1.34177	1.28	4.60365
1.41582	1.41612	1.28	9.61203
1.50733	1.26539	1.28	1.15482
1.51314	1.27551	1.28	0.352
1.54236	1.24695	1.28	2.65014
1.55019	1.27551	1.28	0.352
1.56363	1.37718	1.28	7.05654
1.56855	1.34148	1.28	4.58334
1.62334	1.33723	1.28	4.27963
1.6391	1.44334	1.28	11.3168
1.65146	1.34991	1.28	5.17921
1.67229	1.39646	1.28	8.33991
1.68817	1.41582	1.28	9.59279
1.70184	1.47959	1.28	13.4897
1.78025	1.44334	1.28	11.3168
1.78572	1.50742	1.28	15.0868
2.33145	3.12656	2.04952	34.448
2.59025	3.05938	2.86267	6.42955
2.70314	3.15741	3.21736	1.89875
2.78829	3.7415	3.48489	6.85828
2.91606	3.41465	3.88636	13.8143
2.9548	4.70344	4.00809	14.7838
2.99245	4.26805	4.12637	3.3197
2.9927	4.14541	4.12717	0.439931
2.9927	4.38836	4.12717	5.95191
3.04097	4.44793	4.27884	3.8017
3.1012	4.84694	4.46806	7.81693
3.17038	4.07182	4.68542	15.0694
3.22876	3.99787	4.86888	21.7868
3.30086	5.89569	5.09541	13.574
3.3065	5.80053	5.11312	11.8508
3.33894	5.40992	5.21503	3.60243
3.39411	5.45918	5.3884	1.29657
3.44584	4.89912	5.55094	13.3049
3.47024	4.39831	5.6276	27.9491
3.50109	6.28189	5.72453	8.87238
3.52631	5.12657	5.80376	13.2094
3.52693	5.89164	5.80573	1.45828
3.52693	6.10423	5.80573	4.89008
3.59647	6.04686	6.02422	0.37449
3.6018	5.71207	6.04094	5.75758
3.6018	6.32209	6.04094	4.4471
3.6639	5.47638	6.23606	13.8721
3.68605	6.46074	6.30567	2.4002
3.79473	5.86735	6.64715	13.2906
3.83326	6.79209	6.7682	0.351745
3.92909	5.70791	7.0693	23.851
4.10299	9.27644	7.61569	17.9029
4.17857	5.99888	7.85317	30.9105
4.37163	8.08582	8.45976	4.62462
4.40867	9.6878	8.57613	11.475
4.64684	8.35866	9.32448	11.5547
4.6629	9.98631	9.37494	6.12211
4.80264	9.65329	9.81401	1.6649
4.93186	10.378	10.22	1.52243
5.21677	12.7806	11.1152	13.0308
5.54367	9.30372	12.1423	30.5103
5.64113	12.453	12.4485	0.0357822
5.75025	13.6827	12.7914	6.51444
5.7551	13.1987	12.8066	2.97027
6.03092	14.7959	13.6732	7.58779
Mα4=Measured α4
Cα4=Calculated α4 using Eq (10)
Error=(Cα4-Mα4)/Mα4
